# Supplementary material for: Psychological and Antibacterial Effects of Footbath Using the Lindera umbellata Essential Oil
Source: Molecules. 2021 Aug 24;26(17):5128. doi: 10.3390/molecules26175128 (PMC8434156; doi:10.3390/molecules26175128)
Supplement: Supplementary file 1 [file molecules-26-05128-s001.zip]

Archive with 1 entries (1 files):
- molecules-1331972-supplementary.pdf
